# Supplementary material for: Detection of Self Incompatibility Genotypes in Prunus africana: Characterization, Evolution and Spatial Analysis
Source: PLoS One. 2016 Jun 27;11(6):e0155638. doi: 10.1371/journal.pone.0155638 (PMC4922633; doi:10.1371/journal.pone.0155638)
Supplement: S1 Data — (XLS) [file pone.0155638.s001.xls]

## Sheet: Tabelle1
TREE NO	CROWN	LONGITUDE	LATITUDE
1	PERFECT	50.165	0.42677
2	PERFECT	50.1633	0.42678
3	PERFECT	50.1643	0.42685
4	PERFECT	50.1641	0.42664
5	GOOD	50.1627	0.42664
6	GOOD	50.1584	0.42627
7	POOR	50.1528	0.42599
8	PERFECT	50.1472	0.4246
9	GOOD	50.1519	0.42578
10	PERFECT	50.1438	0.42507
11	GOOD	50.1551	0.42471
13	GOOD	50.1511	0.42388
15	GOOD	50.1571	0.42392
16	PERFECT	50.1593	0.42412
17	PERFECT	50.159	0.42395
19	TOLERABLE	50.1668	0.42331
20	GOOD	50.1658	0.42313
21	GOOD	50.1673	0.42317
22	PERFECT	50.1704	0.42323
23	GOOD	50.1747	0.42313
24	GOOD	50.1754	0.42308
25	GOOD	50.1785	0.42305
26	GOOD	50.1796	0.4231
27	GOOD	50.1788	0.42322
28	TOLERABLE	50.177	0.42343
29	GOOD	50.1764	0.42334
30	TOLERABLE	50.176	0.42332
31	GOOD	50.1716	0.42352
32	GOOD	50.1712	0.42342
33	TOLERABLE	50.1695	0.42343
34	PERFECT	50.1679	0.42343
35	POOR	50.168	0.42342
36	PERFECT	50.1673	0.42345
37	POOR	50.1667	0.42368
38	PERFECT	50.1637	0.42644
41	PERFECT	50.1608	0.42298
42	GOOD	50.1815	0.4227
43	PERFECT	50.1552	0.42278
44	PERFECT	50.1596	0.42209
45	PERFECT	50.1569	0.42155
46	GOOD	50.1657	0.42173
47	TOLERABLE	50.1619	0.42217
48	GOOD	50.1636	0.42224
49	GOOD	50.1669	0.42241
50	GOOD	50.1736	0.4227
52	GOOD	50.1771	0.42264
53	GOOD	50.1746	0.42244
54	GOOD	50.1737	0.42236
55	POOR	50.1734	0.42253
56	GOOD	50.1721	0.4225
59	ACCEPTABLE	50.1858	0.42324
60	TOLERABLE	50.1875	0.42313
61	GOOD	50.1869	0.42308
62	TOLERABLE	50.1888	0.42318
65	TOLERABLE	50.1857	0.42329
66	PERFECT	50.1862	0.42329
69	GOOD	50.1875	0.42366
70	PERFECT	50.1862	0.42376
71	TOLERABLE	50.1863	0.44238
72	GOOD	50.1923	0.42398
73	PERFECT	50.1921	0.44215
74	GOOD	50.1931	0.42403
78	GOOD	50.1847	0.42368
83	PERFECT	50.1469	0.4249
84	PERFECT	50.1405	0.4252
85	PERFECT	50.1403	0.4246
86	PERFECT	50.1405	0.42482
87	POOR	50.1435	0.42507
88	GOOD	50.1401	0.42458
89	GOOD	50.1385	0.42456
90	GOOD	50.1374	0.42433
91	PERFECT	50.143	0.42405
92	PERFECT	50.1416	0.4242
94	PERFECT	50.1413	0.42364
95	PERFECT	50.1475	0.42368
96	PERFECT	50.1509	0.42362
97	POOR	50.1523	0.42395
98	GOOD	50.1487	0.42385
99	GOOD	50.138	0.42917
100	GOOD	50.1678	0.42781
101	GOOD	50.1682	0.42763
2A	TOLERABLE	50.1676	0.42783
3A	PERFECT	50.1681	0.42812
4A	PERFECT	50.1695	0.42801
5A	PERFECT	50.168	0.42788
6A	PERFECT	50.1705	0.42787
7A	GOOD	50.1701	0.42782
8A	PERFECT	50.1745	0.42799
10A	PERFECT	50.1699	0.42818
11A	GOOD	50.1685	0.42817
12A	PERFECT	50.1714	0.42819
14A	PERFECT	50.1687	0.42804
15A	PERFECT	50.1667	0.42811
17A	PERFECT	50.1634	0.42944
23A	GOOD	50.1427	0.43112
25A	GOOD	50.1455	0.43104
27A	GOOD	50.1532	0.42984
28A	ACCEPTABLE	50.1573	0.42938
29A	GOOD	50.1732	0.42873
31A	ACCEPTABLE	50.174	0.42922
34A	GOOD	50.1633	0.42802
35A	PERFECT	50.1608	0.42793
36A	GOOD	50.1608	0.4279
37A	PERFECT	50.1592	0.42767
38A	PERFECT	50.1593	0.42755
39A	PERFECT	50.1604	0.42763
41A	GOOD	50.1598	0.42749
42A	PERFECT	50.1624	0.42765
43A	ACCEPTABLE	50.16	0.42762
44A	GOOD	50.1601	0.42743
46A	PERFECT	50.1522	0.42735
47A	PERFECT	50.1511	0.42736
48A	PERFECT	50.1506	0.4272
49A	PERFECT	50.1515	0.42726
50A	GOOD	50.1453	0.42809
51A	ACCEPTABLE	50.1481	0.42675
52A	GOOD	50.1472	0.4266
53A	PERFECT	50.1443	0.42646
54A	PERFECT	50.1462	0.4264
55A	PERFECT	50.1493	0.42751
56A	TOLERABLE	50.1506	0.42764
57A	PERFECT	50.1511	0.42766
58A	PERFECT	50.1504	0.42795
59A	GOOD	50.1508	0.42779
61A	TOLERABLE	50.153	0.42767
62A	PERFECT	50.153	0.42761
63A	PERFECT	50.1548	0.42754
64A	TOLERABLE	50.1563	0.42767
66A	PERFECT	50.1583	0.42811
67A	PERFECT	50.1453	0.42792
68A	TOLERABLE	50.1483	0.42774
69A	POOR	50.1232	0.43271
71A	POOR	50.166	0.42758
72A	TOLERABLE	50.1607	0.42844
73A	PERFECT	50.1608	0.42843
74A	GOOD	50.1273	0.433
75A	PERFECT	50.1283	0.43295
76A	TOLERABLE	50.1374	0.43195
77A	GOOD	50.1368	0.43206
78A	GOOD	50.1328	0.43163
79A	GOOD	50.1328	0.4317
80A	PERFECT	50.1305	0.43159
81A	ACCEPTABLE	50.1332	0.43167
82A	GOOD	50.1332	0.43249
100A	GOOD	50.1337	0.42864
101A	TOLERABLE	50.1334	0.42867
102A	PERFECT	50.1268	0.42822
103A	GOOD	50.1278	0.42825
104A	PERFECT	50.1288	0.4282
105A	PERFECT	50.1297	0.42819
